# Supplementary material for: Comprehensive Analysis of Annexin Family from Tetragonia tetragonoides and Its Initial Functions in Abiotic Stress Responses
Source: Plants (Basel). 2026 Jul 21;15(14):2218. doi: 10.3390/plants15142218 (PMC13415601; doi:10.3390/plants15142218)
Supplement: Supplementary file 1 [file plants-15-02218-s001.zip]

Archive with 6 entries (6 files):
- plants-4363568-Figures S1 and S2.pdf
- Table S1 The obtained TtAnns’ nucleotide, protein sequences information, and primer sequences in this study..xlsx
- Table S2 The TtAnns’ gene locus and duplication pattern..xlsx
- Table S3 TtAnn family Ka and Ks values.xlsx
- Table S4 The categories of cis-acting elements (CEs) identified in the TtAnns’ promoter regions.xlsx
- Table S5 FPKM values of TtAnns for the RNA-seq assay of Tetragonia tetragonoides tissues.xlsx
