# Supplementary material for: Comprehensive Analysis of Annexin Family from Tetragonia tetragonoides and Its Initial Functions in Abiotic Stress Responses
Source: Plants (Basel). 2026 Jul 21;15(14):2218. doi: 10.3390/plants15142218 (PMC13415601; doi:10.3390/plants15142218)
Supplement: Supplementary file 1 [file plants-15-02218-s001.zip › Table S2 The TtAnns’ gene locus and duplication pattern..xlsx]

## Sheet: TtAnns' duplication patterns
15 Anns
Gene	Locus	Duplication pattern
TtAnn1	Tt01G0018590.1	WGD
TtAnn2	Tt01G0018600.1	WGD
TtAnn3	Tt01G0018610.1	WGD
TtAnn4	Tt01G0019250.1	WGD
TtAnn5	Tt03G0016340.1	WGD
TtAnn6	Tt04G0016660.1	WGD
TtAnn7	Tt05G0006300.1	DD
TtAnn8	Tt06G0017790.1	WGD
TtAnn9	Tt07G0020400.1	DD
TtAnn10	Tt11G0018420.1	WGD
TtAnn11	Tt11G0018440.1	WGD
TtAnn12	Tt11G0018450.1	WGD
TtAnn13	Tt11G0019080.1	WGD
TtAnn14	Tt12G0005860.1	DD
TtAnn15	Tt16G0010050.1	WGD

## Sheet: Note
WGD	whole genome duplication
TD	tandem duplication (two adjacent duplicate genes)
PD	proximal duplication (repeated genes within a 10-gene interval)
TRD	transposed duplication (repetitive genes composed of ancestors and new loci)
DD	dispersed duplication (repetitive genes that are neither adjacent nor collinear)
SL	single
