# Supplementary material for: Comprehensive Analysis of Annexin Family from Tetragonia tetragonoides and Its Initial Functions in Abiotic Stress Responses
Source: Plants (Basel). 2026 Jul 21;15(14):2218. doi: 10.3390/plants15142218 (PMC13415601; doi:10.3390/plants15142218)
Supplement: Supplementary file 1 [file plants-15-02218-s001.zip › Table S3 TtAnn family Ka and Ks values.xlsx]

## Sheet: TtAnns ka ks values
TtAnn member		Ka	Ks	Ka/Ks
TtAnn1 (Tt01G0018590.1)
Tt11G0018420.1__Tt01G0018590.1	TtAnn10__TtAnn1	0.07	0.2119	0.330345
Tt11G0019080.1__Tt01G0018590.1	TtAnn13__TtAnn1	0.1869	0.629	0.297138
Tt01G0018590.1__Tt01G0019250.1	TtAnn1__TtAnn4	0.208	0.5996	0.346898
TtAnn2 (Tt01G0018600.1)
Tt11G0018440.1__Tt01G0018600.1	TtAnn11__TtAnn2	0.0073	0.0814	0.0896806
TtAnn3 (Tt01G0018610.1)
Tt11G0018450.1__Tt01G0018610.1	TtAnn12__TtAnn3	0.0161	0.0546	0.294872
Tt01G0018610.1__Tt04G0016660.1	TtAnn3__TtAnn6	0.7717	13.0714	0.0590373
Tt01G0018610.1__Tt06G0017790.1	TtAnn3__TtAnn8	0.7819	12.3741	0.0631884
TtAnn4 (Tt01G0019250.1)
Tt11G0019080.1__Tt01G0019250.1	TtAnn13__TtAnn4	0.0478	0.0937	0.510139
Tt01G0018590.1__Tt01G0019250.1	TtAnn1__TtAnn4	0.208	0.5996	0.346898
Tt11G0018420.1__Tt01G0019250.1	TtAnn10__TtAnn4	0.2677	0.6743	0.397004
TtAnn5 (Tt03G0016340.1)
Tt16G0010050.1__Tt03G0016340.1	TtAnn15__TtAnn5	0.0014	0.1607	0.00871189
TtAnn6 (Tt04G0016660.1)
Tt04G0016660.1__Tt06G0017790.1	TtAnn6__TtAnn8	0.0123	0.0505	0.243564
Tt11G0018450.1__Tt04G0016660.1	TtAnn12__TtAnn6	0.7919	10.2533	0.0772337
Tt01G0018610.1__Tt04G0016660.1	TtAnn3__TtAnn6	0.7717	13.0714	0.0590373
TtAnn7 (Tt05G0006300.1)
Tt12G0005860.1__Tt05G0006300.1	TtAnn14__TtAnn7	0.0159	0.0312	0.509615
Tt05G0006300.1__Tt07G0020400.1	TtAnn7__TtAnn9	0.584	13.0422	0.0447777
TtAnn8 (Tt06G0017790.1)
Tt04G0016660.1__Tt06G0017790.1	TtAnn6__TtAnn8	0.0123	0.0505	0.243564
Tt11G0018450.1__Tt06G0017790.1	TtAnn12__TtAnn8	0.8023	10.0409	0.0799032
Tt01G0018610.1__Tt06G0017790.1	TtAnn3__TtAnn8	0.7819	12.3741	0.0631884
TtAnn9 (Tt07G0020400.1)
Tt05G0006300.1__Tt07G0020400.1	TtAnn7__TtAnn9	0.584	13.0422	0.0447777
Tt12G0005860.1__Tt07G0020400.1	TtAnn14__TtAnn9	0.5783	15.0574	0.0384064
TtAnn10 (Tt11G0018420.1)
Tt11G0018420.1__Tt01G0018590.1	TtAnn10__TtAnn1	0.07	0.2119	0.330345
Tt11G0018420.1__Tt11G0019080.1	TtAnn10__TtAnn13	0.2468	0.7362	0.335235
Tt11G0018420.1__Tt01G0019250.1	TtAnn10__TtAnn4	0.2677	0.6743	0.397004
TtAnn11 (Tt11G0018440.1)
Tt11G0018440.1__Tt01G0018600.1	TtAnn11__TtAnn2	0.0073	0.0814	0.0896806
TtAnn12 (Tt11G0018450.1)
Tt11G0018450.1__Tt01G0018610.1	TtAnn12__TtAnn3	0.0161	0.0546	0.294872
Tt11G0018450.1__Tt04G0016660.1	TtAnn12__TtAnn6	0.7919	10.2533	0.0772337
Tt11G0018450.1__Tt06G0017790.1	TtAnn12__TtAnn8	0.8023	10.0409	0.0799032
TtAnn13 (Tt11G0019080.1)
Tt11G0019080.1__Tt01G0019250.1	TtAnn13__TtAnn4	0.0478	0.0937	0.510139
Tt11G0019080.1__Tt01G0018590.1	TtAnn13__TtAnn1	0.1869	0.629	0.297138
Tt11G0018420.1__Tt11G0019080.1	TtAnn10__TtAnn13	0.2468	0.7362	0.335235
TtAnn14 (Tt12G0005860.1)
Tt12G0005860.1__Tt05G0006300.1	TtAnn14__TtAnn7	0.0159	0.0312	0.509615
Tt12G0005860.1__Tt07G0020400.1	TtAnn14__TtAnn9	0.5783	15.0574	0.0384064
TtAnn15 (Tt16G0010050.1)
Tt16G0010050.1__Tt03G0016340.1	TtAnn15__TtAnn5	0.0014	0.1607	0.00871189

## Sheet: TtAnns ka ks value-Ka>0.05-Ks<3
TtAnn member		Ka	Ks	Ka/Ks
TtAnn1 (Tt01G0018590.1)
Tt01G0018590.1__Tt01G0019250.1	TtAnn1__TtAnn4	0.208	0.5996	0.346898
TtAnn10 (Tt11G0018420.1)
Tt11G0018420.1__Tt01G0018590.1	TtAnn10__TtAnn1	0.07	0.2119	0.330345
Tt11G0018420.1__Tt11G0019080.1	TtAnn10__TtAnn13	0.2468	0.7362	0.335235
Tt11G0018420.1__Tt01G0019250.1	TtAnn10__TtAnn4	0.2677	0.6743	0.397004
TtAnn13 (Tt11G0019080.1)
Tt11G0019080.1__Tt01G0018590.1	TtAnn13__TtAnn1	0.1869	0.629	0.297138
