# Supplementary material for: Comprehensive Analysis of Annexin Family from Tetragonia tetragonoides and Its Initial Functions in Abiotic Stress Responses
Source: Plants (Basel). 2026 Jul 21;15(14):2218. doi: 10.3390/plants15142218 (PMC13415601; doi:10.3390/plants15142218)
Supplement: Supplementary file 1 [file plants-15-02218-s001.zip › Table S4 The categories of cis-acting elements (CEs) identified in the TtAnns’ promoter regions.xlsx]

## Sheet: CEs of TtAnn promoters
	Pro-TtAnn1	Pro-TtAnn2	Pro-TtAnn3	Pro-TtAnn4	Pro-TtAnn5	Pro-TtAnn6	Pro-TtAnn7	Pro-TtAnn8	Pro-TtAnn9	Pro-TtAnn10	Pro-TtAnn11	Pro-TtAnn12	Pro-TtAnn13	Pro-TtAnn14	Pro-TtAnn15
MYB	8	7	1	7	5	10	18	8	3	8	12	2	10	15	7
MYC	4	7	5	11	3	9	4	4	4	7	3	2	6	4	3
TGACG-motif	4	1	1	0	3	2	2	5	3	2	2	5	1	2	2
as-1	4	1	1	0	3	2	2	5	3	2	2	5	1	2	2
ABRE	2	3	8	2	2	0	0	1	8	2	6	3	1	0	5
TCA-element	2	2	0	0	1	1	1	0	2	1	2	1	2	0	1
CGTCA-motif	2	1	1	0	3	2	2	5	3	2	2	5	1	2	2
G-box	2	5	3	3	2	0	0	1	3	2	5	3	2	0	3
GT1-motif	2	0	0	2	0	0	0	0	1	2	1	1	1	0	1
ERE	1	1	4	0	0	1	0	1	0		1	1	0	0	1
P-box	1	0	0	1	1	2	1	2	0	0	1	1	2	1	0
STRE	1	3	0	3	2	2	1	1	2	4	3	2	1	1	1
MBS	1	1	0	2	0	1	4	1	3	0	1	0	1	5	1
ARE	1	5	2	3	2	0	0	3	1	2	0	2	2	0	2
TC-rich repeats	1	0	0	0	0	1	1	0	1	2	2	0	0	1	0
MRE	1	0	0	1	0	0	0	0	0	0	3	0	1	0	2
W box	1	1	2	1	1	1	3	0	0	2	1	1	1	4	0
AuxRR-core	0	1	0	0	0	0	0	0	0	1	0	0	1	0	0
TGA-element	0	3	0	0	1	0	0	0	2	0	3	0	1	0	1
LTR	0	0	4	0	0	2	0	1	1	1	1	0	0	0	1
WUN-motif	0	2	0	0	0	0	1	1	2	1	0	0	0	1	0
DRE	0	0	0	0	1	1	0	0	0	0	0	0	0	0	3
JERE	0	0	0	0	1	0	0	0	0	0	0	0	0	0	1
HSE	0	2	3	2	1	4	1	7	3	5	6	4	6	2	5

## Sheet: Note of HSE
possible conserved 12 HSE (heat shock element) sequences
5′-CTAGAA-3′
5′-TTCAGA-3′
5′-TCTAGA-3′
5′-TCCAGA-3′
5′-TCTGGA-3′
5′-CGCTTC-3′
5′-GAAGCG-3′
5′-GGTTCG-3′
5′-CGAACC-3′
5′-TTCCAG-3′
5′-CTGGAA-3′
5′-TTCNNGAA-3′
Note	"N" presents any of four nucleotide bases), which have been confirmed in Arabidopsis, soybean, rice, and maize.
