# Supplementary material for: Comprehensive Analysis of Annexin Family from Tetragonia tetragonoides and Its Initial Functions in Abiotic Stress Responses
Source: Plants (Basel). 2026 Jul 21;15(14):2218. doi: 10.3390/plants15142218 (PMC13415601; doi:10.3390/plants15142218)
Supplement: Supplementary file 1 [file plants-15-02218-s001.zip › Table S5 FPKM values of TtAnns for the RNA-seq assay of Tetragonia tetragonoides tissues.xlsx]

## Sheet: Different organs
TtAnns' expression in different organs (FPKM values)
Genes	Tt-Root-1	Tt-Root-2	Tt-Root-3	Root-average	Tt-Stem-1	Tt-Stem-2	Tt-Stem-3	Stem-average	Tt-Leaf-1	Tt-Leaf-2	Tt-Leaf-3	Leaf-average	Tt-Flower-1	Tt-Flower-2	Tt-Flower-3	Flower-average	Tt-Fruit-1	Tt-Fruit-2	Tt-Fruit-3	Fruit-average
TtAnn1	6.83449	9.66605	11.4048	9.30178	21.3974	35.4253	38.5821	31.8016	9.40773	16.9868	12.4989	12.9645	57.2744	55.5511	50.784	54.5365	10.3868	15.5926	14.2114	13.3969
TtAnn2	0.343012	3.65864	2.67485	2.2255	78.0934	97.4948	85.0995	86.8959	24.4945	32.8536	24.1693	27.1725	107.795	92.5283	64.2666	88.1965	25.5909	71.9222	40.5935	46.0356
TtAnn3	61.519	41.2358	112.277	71.6774	168.722	158.142	210.992	179.286	75.523	46.8724	53.3861	58.5938	192.663	182.473	226.707	200.614	558.634	655.239	822.276	678.716
TtAnn4	0	0	0.238084	0.0793613	1.367	1.13385	1.57434	1.3584	0.286853	0.0349537	0	0.107269	0.42689	0.459614	1.61219	0.832898	0.0362894	0.236185	0.145175	0.139216
TtAnn5	3.70497	6.17468	20.7982	10.2259	10.449	7.37828	11.6303	9.81918	0.837712	1.73974	0.651778	1.07641	3.98145	4.02221	3.02603	3.67656	1.17958	1.85073	1.65898	1.5631
TtAnn6	2.41136	5.10619	9.68843	5.73533	7.71901	5.32436	4.6753	5.90622	1.13785	1.07657	1.07798	1.09747	5.61425	6.00562	5.95342	5.85776	22.693	24.9096	22.5602	23.3876
TtAnn7	9.98861	16.1492	11.2569	12.4649	7.34786	9.2069	5.21374	7.25617	5.48063	5.91248	4.90381	5.4323	10.4003	9.40284	7.49974	9.10098	7.35872	4.26328	5.91725	5.84642
TtAnn8	0.618846	2.06727	6.5626	3.0829	3.72522	3.50715	4.12435	3.78557	0.134776	1.09485	0.160789	0.463472	1.41008	2.21484	1.62474	1.74989	8.50246	8.75077	7.594	8.28241
TtAnn9	136.859	116.938	136.101	129.966	143.684	137.418	148.282	143.128	106.726	82.4541	89.0204	92.7335	126.465	117.914	130.531	124.97	174.649	178.68	182.362	178.564
TtAnn10	0.0499351	1.14133	1.18906	0.79344	0.628822	0.838237	0.705384	0.724148	0	0.0459391	0	0.015313	2.49925	2.60212	4.74444	3.28194	0.667725	0.487793	1.14481	0.766775
TtAnn11	0.228675	2.30843	2.77038	1.76916	24.3742	15.0703	15.8283	18.4243	12.1573	10.2383	10.91	11.1019	12.8466	14.6116	8.82435	12.0942	4.29549	5.58455	5.20617	5.02874
TtAnn12	43.0517	53.5358	113.636	70.0745	119.203	118.318	169.757	135.759	27.5493	40.2476	37.9881	35.2617	160.118	161.001	225.599	182.239	513.483	386.858	604.373	501.571
TtAnn13	0	0.04342	0	0.0144733	0	0	0	0	0	0	0	0	0.116425	0.530324	0.0350476	0.227265	0.0362894	0	0	0.0120965
TtAnn14	18.3084	14.2746	15.3862	15.9897	12.1202	12.8455	10.4739	11.8132	9.36587	5.66689	6.57407	7.20228	18.089	16.5988	20.3215	18.3364	13.1969	11.0544	10.4607	11.5707
TtAnn15	42.9159	32.1525	107.86	60.9762	40.7891	34.9478	46.9937	40.9102	2.44029	2.1303	2.54193	2.37084	22.4696	16.8789	24.1015	21.15	16.6984	15.697	21.751	18.0488

## Sheet: Root-abiotic stresses
TtAnns' expression in roots after different abiotic stress challenges (FPKM values)
Genes	Root-CK-1	Root-CK-2	Root-CK-3	Root-CK	Root-H-2h-1	Root-H-2h-2	Root-H-2h-3	Root-Heat-2h	Root-S-2h-1	Root-S-2h-2	Root-S-2h-3	Root-Salt-2h	Root-S-2d-1	Root-S-2d-2	Root-S-2d-3	Root-Salt-2d	Root-A-2h-1	Root-A-2h-2	Root-A-2h-3	Root-Alkali-2h	Root-A-2d-1	Root-A-2d-2	Root-A-2d-3	Root-Alkali-2d	Root-HO-2h-1	Root-HO-2h-2	Root-HO-2h-3	Root-osmotic-2h	Root-HO-2d-1	Root-HO-2d-2	Root-HO-2d-3	Root-osmotic-2d
TtAnn1	42.9998	48.4493	43.6813	45.0435	27.0216	23.9944	24.8041	25.2734	33.7707	33.7717	28.3924	31.9783	42.1411	37.5328	36.67	38.7813	38.8922	31.4372	31.0117	33.7804	9.57208	6.8622	6.92538	7.78655	25.1011	20.6733	21.0127	22.2624	9.39959	8.51216	10.5827	9.49815
TtAnn2	64.6843	55.9942	58.2522	59.6436	27.3078	23.9551	24.7052	25.3227	35.6904	34.2544	33.9134	34.6194	14.6598	13.4621	10.0569	12.7263	36.6455	23.7983	22.7372	27.727	1.44076	0.865791	1.30049	1.20234	28.0317	26.4819	31.1332	28.5489	2.39202	2.20364	1.79562	2.13042
TtAnn3	359.676	341.213	340.874	347.254	583.321	588.671	600.123	590.705	433.5	416.437	459.77	436.569	590.082	563.972	513.397	555.817	416.386	387.004	431.099	411.496	42.5291	41.1162	42.1089	41.9181	598.639	585.372	592.933	592.315	443.164	455.272	440.83	446.422
TtAnn4	0.133437	0.134669	0.212845	0.160317	0.0669691	0	0.263759	0.110243	0.0333142	0.0666303	0.164757	0.0882337	0	0.341417	0.136963	0.15946	0.171189	0	0.033481	0.0682232	0	0.0719252	0	0.0239751	0.226665	0.165619	0.893374	0.428553	0.830587	0.518345	0.321289	0.55674
TtAnn5	69.3634	76.57	71.6712	72.5348	28.9788	21.3545	26.8254	25.7196	103.617	92.6895	108.781	101.696	26.204	27.1573	26.0995	26.4869	86.1793	92.4809	95.1234	91.2612	39.048	37.991	36.7908	37.9433	66.6711	66.2157	67.9591	66.9486	8.35523	9.72809	7.57614	8.55315
TtAnn6	12.8277	13.2604	12.6477	12.912	2.87521	4.20019	4.43115	3.83552	12.9348	15.7647	17.6839	15.4611	26.3363	25.9337	23.2398	25.1699	19.8442	20.6287	22.5617	21.0115	2.28678	2.95373	2.11753	2.45268	12.6933	12.8918	12.2293	12.6048	15.6043	14.9974	16.8141	15.8053
TtAnn7	4.69098	4.97444	4.19314	4.61952	0.409444	0.301247	0.403151	0.371281	2.51206	2.17265	2.38397	2.35623	1.28	1.95359	1.14442	1.45934	2.54681	2.82384	2.08112	2.48392	1.89401	0.293164	0.412832	0.866668	1.45181	1.65388	1.68581	1.59717	1.58351	1.63486	1.73049	1.64962
TtAnn8	5.39173	5.90553	5.51134	5.60287	4.69878	4.73296	5.53535	4.98903	5.8436	4.80024	5.57352	5.40578	32.552	33.3659	30.1678	32.0285	17.5878	16.1326	12.5847	15.435	3.59909	5.40699	3.3502	4.11876	8.19523	11.0394	8.74732	9.3273	14.2335	16.4835	15.0956	15.2709
TtAnn9	104.799	108.203	104.937	105.98	58.2776	59.58	53.6862	57.1813	115.419	114.268	112.651	114.113	121.194	114.7	106.905	114.267	130.166	129.931	125.925	128.674	51.3104	43.3882	36.9898	43.8961	113.736	112.835	99.6988	108.757	60.0641	66.5515	70.038	65.5512
TtAnn10	1.97296	2.69915	2.6109	2.42767	1.18822	1.29516	0.9533	1.14556	2.32057	0.612999	2.25199	1.72852	1.93281	1.03551	1.08005	1.34946	1.93492	0.488585	2.02417	1.48256	0.11104	0	0	0.0370134	2.42578	3.13445	2.95712	2.83912	0.422566	0.0648812	0.0301618	0.172536
TtAnn11	25.6997	19.4528	25.5498	23.5674	11.9576	10.5442	11.3439	11.2819	21.0199	18.9151	24.2286	21.3879	5.532	5.55872	3.73699	4.94257	26.5826	22.205	26.3645	25.0507	0	0.288597	0.325121	0.204573	15.4937	15.4173	17.6576	16.1896	1.55884	1.90652	1.26614	1.57717
TtAnn12	289.413	291.605	280.471	287.163	185.239	176.497	199.728	187.155	298.833	277.047	332.614	302.831	230.775	209.328	213.057	217.72	290.511	268.747	289.105	282.788	28.0658	25.6518	18.5774	24.0983	200.283	224.118	216.829	213.743	115.623	114.868	116.621	115.704
TtAnn13	2.03491	2.32304	1.3835	1.91382	0.133938	0.0656965	0	0.0665449	3.56462	2.6319	1.51576	2.57076	0.0919136	0	0.903954	0.331956	0.273902	0.743499	1.2388	0.752066	0	0.14385	0.324112	0.155987	0.582854	1.3912	0.397055	0.790369	0.0267931	0.0246831	0.206543	0.0860064
TtAnn14	9.23934	7.46731	9.54555	8.75073	1.35718	1.44234	1.2992	1.36624	3.22565	3.30076	3.22762	3.25134	2.86303	2.98643	3.29994	3.0498	4.00893	5.21277	5.27735	4.83302	3.32927	2.83426	4.74382	3.63578	6.8174	7.90615	7.63683	7.45346	7.2096	5.64138	5.40013	6.0837
TtAnn15	110.365	130.056	115.452	118.624	86.8685	75.7416	77.797	80.1357	172.176	167.376	179.873	173.142	67.4394	69.5738	70.5353	69.1829	145.51	144.42	146.511	145.48	38.7047	40.5481	38.4369	39.2299	151.071	138.286	149.597	146.318	52.7441	56.0368	56.2966	55.0258

## Sheet: Stem-abiotic stresses
TtAnns' expression in stems after different abiotic stress challenges (FPKM values)
Genes	Stem-CK-1	Stem-CK-2	Stem-CK-3	Stem-CK	Stem-H-2h-1	Stem-H-2h-2	Stem-H-2h-3	Stem-Heat-2h	Stem-S-2h-1	Stem-S-2h-2	Stem-S-2h-3	Stem-Salt-2h	Stem-S-2d-1	Stem-S-2d-2	Stem-S-2d-3	Stem-Salt-2d	Stem-A-2h-1	Stem-A-2h-2	Stem-A-2h-3	Stem-Alkali-2h	Stem-A-2d-1	Stem-A-2d-2	Stem-A-2d-3	Stem-Alkali-2d	Stem-HO-2h-1	Stem-HO-2h-2	Stem-HO-2h-3	Stem-osmotic-2h	Stem-HO-2d-1	Stem-HO-2d-2	Stem-HO-2d-3	Stem-osmotic-2d
TtAnn1	28.3891	24.0392	26.8327	26.4203	31.2687	30.2264	25.5497	29.0149	36.8437	33.9357	37.6496	36.143	12.704	15.4131	12.5123	13.5431	29.766	28.2594	33.7635	30.5963	23.3695	12.9442	11.3352	15.883	55.4711	52.197	58.3842	55.3508	29.173	34.623	32.1025	31.9662
TtAnn2	62.5838	57.933	67.7087	62.7418	115.328	109.06	109.911	111.433	208.22	200.522	218.2	208.98	31.3793	30.7408	30.0872	30.7358	166.476	172.702	189.732	176.303	27.8196	18.4253	16.7478	20.9976	370.153	380.957	387.3	379.47	103.532	108.513	110.748	107.597
TtAnn3	126.123	130.537	130.278	128.979	62.9481	55.9674	59.9535	59.623	144.601	141.717	141.668	142.662	192.759	207.149	215.798	205.235	147.555	139.654	154.486	147.232	91.2672	164.33	143.519	133.039	135.668	145.111	136.785	139.188	192.817	190.365	192.53	191.904
TtAnn4	0.357068	0.488329	0.926449	0.590615	0.526026	0.663339	0.748471	0.645945	0.29924	0.355693	0.299342	0.318092	0.314075	0	0.401151	0.238409	0.161722	0.032423	0.159051	0.117732	0.42967	0.0371072	0.0375186	0.168098	0.791712	0.197696	0.198134	0.395847	0.973997	0.615996	1.24238	0.944124
TtAnn5	13.7826	15.1124	18.6868	15.8606	2.90538	3.20056	4.29722	3.46772	21.7163	24.6015	21.9939	22.7706	2.39272	2.58356	1.66126	2.21251	27.5978	23.7786	26.7542	26.0435	1.26966	1.09308	0.99087	1.11787	20.105	20.3157	20.0924	20.171	5.595	5.14475	8.08346	6.2744
TtAnn6	6.11992	5.4389	6.45426	6.00436	2.48547	3.37419	3.12839	2.99602	4.59278	3.9234	7.10882	5.20834	11.0219	10.5377	7.80496	9.7882	7.39607	6.99039	8.19428	7.52692	8.859	6.61497	7.49372	7.6559	3.47913	3.81333	3.94507	3.74585	15.0152	13.2553	13.852	14.0408
TtAnn7	5.59002	4.6111	5.02364	5.07492	4.58962	4.157	2.22173	3.65611	2.37161	2.99842	3.89755	3.0892	3.00836	4.01403	2.48405	3.16881	2.60372	2.01535	3.33865	2.65258	5.53255	4.34835	3.47902	4.45331	4.00011	3.99542	5.48485	4.49346	4.44909	6.5559	4.41378	5.13959
TtAnn8	2.7656	2.69208	2.23862	2.56543	1.85363	2.78422	2.2425	2.29345	3.37431	2.34981	3.54215	3.08876	2.91198	1.82654	3.90489	2.88113	4.17406	2.59989	2.19205	2.98867	9.88589	12.274	10.2007	10.7868	2.76919	1.94029	1.98597	2.23182	4.16598	4.07335	4.2491	4.16281
TtAnn9	99.1319	105.06	109.239	104.477	69.4473	60.6651	65.7565	65.2896	129.49	137.829	131.195	132.838	141.521	145.106	147.377	144.668	123.1	114.347	123.206	120.217	133.219	136.387	152.121	140.576	131.869	143.365	148.697	141.31	133.541	139.417	132.893	135.284
TtAnn10	0.554614	0.684591	0.434864	0.558023	0	0.0871817	0.727086	0.271423	1.48575	1.35995	1.26769	1.37113	0.330228	0.040766	0.0405559	0.137183	1.02023	0.767035	1.17061	0.98596	0.205349	0.585233	0.0986203	0.296401	1.47409	2.51168	1.77943	1.92173	0.26485	0	0.308916	0.191255
TtAnn11	19.9278	20.2471	19.8479	20.0076	11.081	11.6446	11.6211	11.4489	12.3071	11.5474	13.2121	12.3555	11.9405	12.9124	12.4744	12.4425	13.4323	12.2941	11.3916	12.3726	9.91319	4.20617	4.10227	6.07388	15.1887	15.9971	17.8876	16.3578	11.2864	16.4091	15.595	14.4301
TtAnn12	153.378	171.042	164.533	162.984	41.4741	49.3432	44.3351	45.0508	159.61	154.929	173.56	162.7	126.895	121.337	118.291	122.175	176.031	173.32	190.951	180.101	90.3119	66.3596	76.0414	77.571	146.021	168.647	156.2	156.956	158.525	168.57	161.599	162.898
TtAnn13	0	0	0	0	1.31507	0.829174	1.04135	1.06186	0.29924	0.355693	0.199561	0.284832	0.0314075	0	0	0.0104692	0	0.713305	0	0.237768	0.312487	0.148429	0.0375186	0.166145	0	0.0329493	0	0.0109831	0	0	0	0
TtAnn14	7.1266	7.40393	6.63091	7.05382	7.14388	8.17786	6.33845	7.22006	5.91458	8.26415	7.82639	7.33504	6.01135	4.81922	4.37749	5.06935	7.28313	7.59287	6.66144	7.17915	15.8759	11.113	10.7293	12.5727	8.24515	7.23387	10.8563	8.77843	10.361	11.3663	11.4925	11.0733
TtAnn15	39.5672	45.6349	45.3054	43.5025	14.7941	14.2509	12.7925	13.9458	60.4205	65.593	64.3264	63.4466	7.75241	9.7356	8.71377	8.73393	79.6393	78.2191	82.8152	80.2246	14.244	6.37003	9.48948	10.0345	56.629	60.3446	60.5791	59.1842	19.7531	24.4723	20.8055	21.677

## Sheet: Leaf-abiotic stresses
TtAnns' expression in leaves after different abiotic stress challenges (FPKM values)
Genes	Leaf-CK-1	Leaf-CK-2	Leaf-CK-3	Leaf-CK	Leaf-H-2h-1	Leaf-H-2h-2	Leaf-H-2h-3	Leaf-Heat-2h	Leaf-S-2h-1	Leaf-S-2h-2	Leaf-S-2h-3	Leaf-Salt-2h	Leaf-S-2d-1	Leaf-S-2d-2	Leaf-S-2d-3	Leaf-Salt-2d	Leaf-A-2h-1	Leaf-A-2h-2	Leaf-A-2h-3	Leaf-Alkali-2h	Leaf-A-2d-1	Leaf-A-2d-2	Leaf-A-2d-3	Leaf-Alkali-2d	Leaf-HO-2h-1	Leaf-HO-2h-2	Leaf-HO-2h-3	Leaf-osmotic-2h	Leaf-HO-2d-1	Leaf-HO-2d-2	Leaf-HO-2d-3	Leaf-osmotic-2d
TtAnn1	6.22626	5.93679	8.21317	6.79208	11.8351	10.4653	11.093	11.1311	15.1531	13.0797	12.8921	13.7083	6.91843	5.99069	7.32242	6.74384	29.3745	26.7578	36.5288	30.887	9.22882	10.6188	8.67769	9.50843	23.1602	23.0585	24.0797	23.4328	8.12018	8.80994	8.67843	8.53618
TtAnn2	15.4719	15.1418	13.9754	14.863	30.2512	30.2147	32.7312	31.0657	59.8688	55.344	55.4745	56.8958	9.12927	7.00646	7.52109	7.8856	116.807	107.999	141.654	122.153	18.4608	15.2619	17.785	17.1692	97.2454	87.3541	98.6666	94.422	9.70587	7.87602	8.61711	8.733
TtAnn3	19.2165	19.7012	16.9067	18.6081	38.5918	35.6747	40.0264	38.0976	46.7765	44.8238	43.2332	44.9445	66.1525	74.2282	62.9729	67.7845	57.7797	53.1621	55.3778	55.4399	292.166	286.919	291.44	290.175	41.0603	38.9667	44.728	41.585	61.3842	58.8803	55.9208	58.7284
TtAnn4	0.0318017	0.0321165	0.189981	0.0846332	0	0	0	0	0	0	0.0650232	0.0216744	0	0	0	0	0	0	0.13127	0.0437568	0	0.0345784	0	0.0115261	0	0	0	0	0.035836	0	0	0.0119453
TtAnn5	1.51826	0.913445	0.964889	1.1322	0.170372	0	0.434788	0.20172	0.862271	0.823184	0.759561	0.815005	0	0	0.0989089	0.0329696	1.30827	1.60286	1.96678	1.62597	1.16621	1.05372	1.65876	1.2929	1.73956	0.584892	1.73848	1.35431	0.509618	0.36753	0.288457	0.388535
TtAnn6	1.66217	1.46879	2.03913	1.72336	2.75519	3.38247	3.01162	3.04976	1.03607	0.816885	0.121377	0.658111	4.05337	3.69116	2.09028	3.27827	2.43501	1.90233	2.8792	2.40551	5.60996	8.00376	4.91457	6.17609	0.344747	0.442583	0.125285	0.304205	1.1372	2.12752	1.45776	1.57416
TtAnn7	3.72664	3.50171	3.09742	3.44192	2.01676	1.84645	2.65053	2.17124	4.99038	4.45926	4.67118	4.70694	6.24756	5.45987	4.13425	5.28056	3.3315	2.84737	3.24375	3.14087	3.20003	3.48826	3.63366	3.44065	3.0453	2.27794	3.69314	3.00546	7.04768	6.08343	7.52363	6.88491
TtAnn8	1.07581	0.120718	0.396718	0.531083	5.00152	4.32649	4.04284	4.45695	0.368162	0.527991	0.733219	0.543124	1.6804	1.91808	1.46401	1.6875	1.32406	1.23566	1.11018	1.2233	7.19241	4.20242	6.93143	6.10875	1.38838	0.169751	0.588646	0.715592	1.39189	0.861336	2.09033	1.44785
TtAnn9	96.6333	87.6082	97.246	93.8292	111.639	109.533	119.308	113.493	170.671	170.014	172.37	171.018	249.967	254.241	257.448	253.885	148.74	144.043	187.903	160.229	192.277	197.069	191.26	193.535	161.469	154.659	160.925	159.018	318.168	309.96	322.431	316.853
TtAnn10	0	0	0	0	0	0.0449347	0	0.0149782	0.128731	0	0	0.0429105	0	0	0	0	0.130211	0.0864124	0.129395	0.115339	0	0.0908919	0	0.0302973	0	0.0445164	0.0441055	0.0295406	0	0.332877	0	0.110959
TtAnn11	7.14577	6.8299	6.82887	6.93485	5.72048	3.22382	4.92124	4.62184	8.97377	9.16981	8.70764	8.95041	3.8439	4.25507	3.93962	4.01286	14.7417	15.0374	21.9575	17.2455	5.08095	5.89665	5.08143	5.35301	12.6651	11.2463	12.3207	12.0774	1.65359	3.04878	2.2433	2.31522
TtAnn12	26.2809	29.5191	22.6176	26.1392	43.685	35.1522	30.4643	36.4338	64.9082	64.7089	72.3535	67.3235	48.1257	49.3663	49.0818	48.8579	81.504	91.2499	80.057	84.2703	79.4159	75.4734	82.5554	79.1482	48.3142	41.3827	45.0016	44.8995	67.5555	57.9585	66.4467	63.9869
TtAnn13	0	0	0	0	0	0	0	0	0.0326493	0	0	0.0108831	0	0	0	0	0	0	0	0	0	0	0	0	0.201476	0.0338712	0	0.078449	0	0	0	0
TtAnn14	5.83617	6.5448	4.91959	5.76685	4.00339	3.27191	4.15188	3.80906	10.5131	11.7883	11.1642	11.1552	10.0667	10.162	7.56446	9.2644	6.99011	7.2174	7.0941	7.10054	8.09789	9.46023	8.25476	8.60429	8.65759	10.754	8.84116	9.41758	12.3058	16.4576	14.2277	14.3304
TtAnn15	1.9382	1.92476	1.83329	1.89875	2.18077	1.35442	1.0368	1.524	3.81389	3.45737	3.26942	3.51356	0.259494	0.809917	1.15394	0.741116	6.03817	7.04588	4.13357	5.73921	3.53294	3.47726	4.63777	3.88266	2.45584	2.40838	2.21571	2.35998	0.873631	0.588048	0.360572	0.607417
